# Supplementary material for: Bradycardia and Heart Rate Fluctuation Are Associated with a Prolonged Intensive Care Unit Stay in Patients with Severe COVID-19
Source: Medicina (Kaunas). 2022 Jul 19;58(7):950. doi: 10.3390/medicina58070950 (PMC9319932; doi:10.3390/medicina58070950)
Supplement: Supplementary file 1 [file medicina-58-00950-s001.zip]

Archive with 1 entries (1 files):
- medicina-1798996-supplementary.pdf
